# Supplementary material for: Repurposing Antimalarial Pyronaridine as a DNA Repair Inhibitor to Exploit the Full Potential of Gold-Nanoparticle-Mediated Radiation Response
Source: Pharmaceutics. 2022 Dec 14;14(12):2795. doi: 10.3390/pharmaceutics14122795 (PMC9783290; doi:10.3390/pharmaceutics14122795)
Supplement: Supplementary file 1 [file pharmaceutics-14-02795-s001.zip]

Archive with 1 entries (1 files):
- pharmaceutics-2003624-supplementary.pdf
